# Supplementary material for: Realized Genetic Gain in Rice: Achievements from Breeding Programs
Source: Rice (N Y). 2023 Dec 15;16:61. doi: 10.1186/s12284-023-00677-6 (PMC10724102; doi:10.1186/s12284-023-00677-6)
Supplement: Supplementary file 1 — Additional file 1: Table S1. Summary of studies on genetic gain for yield of rice breeding programs; Table S2. Summary of studies on genetic gain for days to heading, plant height, grain quality and disease resistance in rice breeding programs. [file 12284_2023_677_MOESM1_ESM.xlsx]

## Sheet: Table S1
Table S1: Summary of studies on genetic gain for yield of rice breeding programs.
Reference	Region	Method	Environment	Genotypes	Checks	Population	Trial_size	Period	Groups	Model	Analysis_approach	Kinship	Starting_Yield (kg.ha-1)	Ending_Yield (kg.ha-1)	Absolute_gain (kg.ha-1.yr-1)	Relative_gain (%)
Biswas et al. (2023)	Bangladesh	Historical trials	Irrigated	Advanced breeding lines	na	1108	44	2016 - 2019	All genotypes	Linear Mixed model/Linear regression	Two-step analysis: (1) BLUEs to Breeding Values - (2) Regressed Breeding values on year of evaluation	Pedigree	5790*	5880*	14.6	na
					Five varieties	3767	183	2019 - 2022	All genotypes			Genomic matrix	5900*	6160*	117.8	na
Khanna et al. (2023)	Philippines	Historical trials	Salinity prone	Advanced breeding lines	Saline tolerant and susceptible varieties	4993	86	2008 - 2019	All genotypes	Linear Mixed model/Linear regression	Two-step analysis: (1) BLUEs to Breeding Values - (2) Regressed Breeding values on year of origin or year of release	Pedigree	na	na	1.52	0.1
				Released varieties		17			Released varieties				na	na	2.2	0.12
	Bangladesh			Advanced breeding lines		600	110	2005 - 2014	All genotypes		Two-step analysis: (1) BLUPs - (2) BLUPs values on year of origin or year of release	not used	na	na	14.02	0.31
				Released varieties		12			Released varieties				na	na	5.9	0.14
Pereira de Castro et al. (2023)	Brazil	Historical trials	Upland	Early materials	Eight commercial varieties	682	20	2000 - 2014	All genotypes	Linear Mixed model/Linear regression	Two-step analysis: (1) Adjusted means - (2) Regression on the breeding cycle	not used	2317.7*	4166.7*	67.8	3.08
Rahman et al. (2023)	Bangladesh	Historical trials	Irrigated	Released varieties	na	41	160	1970 - 2020	Winter rice	Piepho et al. (2014)	Two-step analysis: (1) BLUEs (2) Regressed on year of origin	not used	na	na	10	0.28
						45	180	1973 - 2019	Monsoon rice			not used	na	na	10	0.18
Khanna et al. (2022)	Philippines	Historical trials	Drought prone	Advanced breeding lines	long-term checks	2490	53	2003 - 2019	All genotypes	Linear Mixed model/Linear regression	Two-step analysis: (1) BLUEs to Breeding Values - (2) Regressed Breeding values on year of origin	Pedigree	na	na	2.29	0.13
			Irrigated										na	na	10.22	0.21
			Drought prone	Released varieties		27			Released varieties				na	na	9.52	0.55
			Irrigated			28							na	na	7.9	0.17
da Costa et al. (2021)	Brazil	Historical trials	Irrigated	Advanced breeding lines	Commercial varieties	162	91	1993 - 2020	All genotypes	Linear Mixed model/Linear regression	Two-step analysis : (1) BLUEs - (2) Regressed BLUEs on year of entry into VCU	not used	5026.45✢	na	49.85	0.99
Juma et al. (2021)	Philippines	Historical trials	Irrigated	Advanced breeding lines	na	15286	102	1960 - 2014	All genotypes	Linear Mixed model/Linear regression	Two-step analysis: (1) BLUPs to Breeding values - (2) Regressed Breeding values and on year of 1st cross	Pedigree	na	na	8.75	0.23
				Released varieties	na	86			Released varieties				na	na	17.36	0.46
Kumar et al. (2021)	India	Historical trials	Drought prone	Advanced breeding lines	Commercial varieties	324	31	2005 - 2014	Drought	Piepho et al. (2014)	Two-step analysis: (1) Adjusted mean - (2) Regressed Genotype effects on year of entry into trials	not used	994*	1747*	27	1.9
			Irrigated			366	54		Irrigated				3814*	8336*	34	0.68
Silva Junior et al. (2021)	Brazil	Historical trials	Irrigated	Advanced breeding lines	Commercial varieties	210	62	1993 - 2016	State I	Vencovsky et al. (1986)	Two-step analysis: (1) BLUPs (2) Difference between the average of all genotypes in a given year and the previous year	not used	2160*	2990*	53.1	1.46
									State II				1010*	6010*	8.68	0.14
									State III				7190*	7090*	6.65	0.11
									State I	Breseghello et al. (1998)	Two-step analysis: (1) Adjusted mean - (2) Regressed Adjusted mean on year of entry into trials		1659✢	na	167.62	0.23
									State II				5703✢	na	57.88	0.04
									State III				4764✢	na	93.93	0.1
Venkatanagappa et al. (2021)	Philippines	ERA trials	Irrigated	Inbred and hybrid varieties	na	44	4	1966 - 2013	Study 1	Linear Mixed model/Linear regression	Two-step analysis: (1) Adjusted mean - (2) Regressed Genotype means on year of release	not used	4915.87*	na	20.23	0.41
				Released varieties	na	22	3	1966 - 2016	Study 2				3171.47*	na	17.35	0.55
Barros et al. (2018)	Brazil	Historical trials	Upland	Early materials	Commercial varieties	1884	39	2003 - 2017	(Phase I: 2003/2010)	Linear Mixed model/Generalized linear regression	Two-step analysis: (1) Adjusted mean - (2) Regressed Adjusted mean on year of entry into trials	not used	2764*	3636*	78.75	2.68
						925	31		(Phase II: 2010/2017)				3385*	3971*	53.78	1.54
Streck et al. (2018b)	Brazil	Historical trials	Irrigated	Advanced breeding lines	Popular varieties (variable checks)	455	145	1972 - 2016	All genotypes	Linear Mixed model/Linear regression	Two-step analysis: (1) Adjusted mean - (2) Regressed Adjusted mean on year of entry into VCU trials or year of release	not used	6142.75✢	7500+	37.91	0.62
				Released varieties		25	60		Released varieties				6555.04✢	9000+	47.78	0.73
Morais Junior et al. (2017)	Brazil	Historical trials	Irrigated	Early materials	Popular varieties (variable checks)	667	10	2005 - 2015	All genotypes	Linear Mixed model/Generalized linear regression	Two-step analysis: (1) Adjusted mean - (2) Regressed Adjusted mean on year of entry into trials	not used	na	na	153.16	1.98
Samonte et al. (2016)	USA	ERA trials	Irrigated	Released varieties	na	31	2	1976 - 2015	All genotypes	Linear regression	One-step: Regressed Mean yield cultivars on year of release	not used	7690	10340	42	na
dos Reis et al. (2015)	Brazil	Historical trials	Irrigated	Advanced breeding lines	Commercial varieties	108	30	1998 - 2012	All genotypes	Linear Mixed model	Two-step analysis: (1) BLUPs - (2) Contrast adjusted means between the last year of trial and the first year	not used	15.25*	211.16*	13.99	na
Morais Junior et al. (2015)	Brazil	Historical trials	Upland	Early materials	Fifteen Commercial varieties (two or more common check between cycles)	487	10	2000 - 2010	All genotypes	Linear Mixed model	Two-step analysis : (1) BLUEs - (2) Regressed BLUEs on year of entry into trials	not used	2661.37*	na	41.76	1.54
DoVale et al. (2012)	Brazil	Historical trials	Irrigated	Advanced breeding lines	Commercial varieties	102	28	1998 - 2010	All genotypes	Linear Mixed model/Venkovsky et al. (1988)	Two-step analysis: (1) BLUPs (2) Difference between the average of all genotypes in a given year and the previous year	not used	5387*	5661*	8.95	1.99
Breseghello et al. (2011)	Brazil	Historical trials	Upland	Advanced breeding lines	Commercial varieties	493	603	1984 - 2009	All genotypes	Linear Mixed model/Generalized linear regression	Two-stages analysis : (1) BLUEs and (2) regressed BLUEs on years of entry into trials	not used	2017.5✢	na	19.1	0.67
Tabien et al. (2008)	USA	ERA trials	Irrigated	Released varieties	na	23	3	1944 - 1992	95N	Linear regression	One-step: Regressed Mean yield cultivars on year of release	not used	5223.66*	5698.66*	26.3	na
									190N				5975*	7441.66*	42	na
Souza et al. (2007)	Brazil	ERA trials	Upland	Released varieties	na	25	4	1950 - 2001	Early	Linear Regression	One-step: Regressed Mean yield cultivars on decade of use	not used	3472*	4150*	14.6	0.4
									Late				1652*	3480*	27.6	1.6
Soares et al. (2005)	Brazil	Historical trials	Irrigated	Advanced breeding lines	Commercial varieties	104	48	1990 - 2001	All genotypes	Breseghello et al. (1998)	Two-step analysis: (1) Adjusted mean - (2) Regressed Adjusted mean on year of entry into trials	not used	5860.92*	5898.93*	42.45	0.7
Rangel et al. (2000)	Brazil	Historical trials	Irrigated	Advanced breeding lines	Two Commercial varieties	89	37	1984 - 1997	All genotypes	Breseghello et al. (1998)	Two-step analysis: (1) Adjusted mean - (2) Regressed Adjusted mean on year of entry into trials	not used	6926*	6435*	18	0.3
Peng et al. (2000)	Philippines	ERA trials	Irrigated	Released varieties	Two Breeding lines	10	2	1966 - 1995	1996	Linear Regression	One-step: Regressed Mean yield cultivars on year of release	not used	7210*	9880*	75	1
					One Breeding lines	6	1		1998				7220*	8760*	81	1
Breseghello et al. (1999)	Brazil	Historical trials	Irrigated	Advanced breeding lines	Commercial varieties	62	59	1984 - 1993	All genotypes	Linear Mixed model	Two-step analysis: (1) Adjusted mean - (2) Regressed Adjusted mean on year of entry into trials	not used	6868*	7161*	54.9	0.8
Soares et al. (1999)	Brazil	Historical trials	Upland	Advanced breeding lines	Commercial varieties	74	96	1974 - 1995	Early	Linear Mixed model/Linear regression	na	not used	na	na	23.82	1.26
						70			Medium				na	na	46.43	3.37
*Mean yield
✢Intercept from regression equation
+From graph

## Sheet: Table S2
Table S2: Summary of studies on genetic gain for days to heading, plant height, grain quality and disease resistance in rice breeding programs.
Reference	Region	Method	Environment	Genotypes	Checks	Population	Trial_size	Period	Groups	Model	Analysis_approach	Kinship	Traits	Unit	Absolute_gain	Relative_gain (%)
Pereira de Castro et al. (2023)	Brazil	Historical trials	Upland	Early materials	Eight commercial varieties	682	20	2000 - 2014	All genotypes	Linear Mixed model/Linear regression	Two-step analysis: (1) Adjusted means - (2) Regression on the breeding cycle	na	Days to flowering	days yr-1	0.48	na
													Plant height	cm yr-1	-0.63	na
Cruz et al. (2021)	LAC	ERA trials	Irrigated	Advanced breeding lines	Eleven commercial varieties and breeding lines	284	4	1999 - 2015	All genotypes	Linear Mixed model/Linear regression	Two-step analysis: (1) Breeding Values - (2) Regressed Breeding values on year of origin	Genomic matrix	Optimal head rice recovery (OHRR)	% yr-1	-0.17	na
													Delayed head rice recovery (DHRR)	% yr-1	1	na
													Amylose content (AC)	% yr-1	0.03	na
													Gelatinization-temperature expressed as alkali-spread value (GT-ASV)	% yr-1	0.43	na
													Breakdown-viscosity (BDv)	% yr-1	-0.24	na
													Setback-viscosity (SBv)	% yr-1	0.6	na
													Grain length (GL)	% yr-1	0.21	na
													Grain width (GW)	% yr-1	-0.22	na
													Grain length to width ratio (GLWR)	% yr-1	0.46	na
													White core rice kernel (WCRK)	% yr-1	-2.4	na
da Costa et al. (2021)	Brazil	Historical trials	Irrigated	Advanced breeding lines	Commercial varieties (five common check on average)	162	91	1993 - 2020	All genotypes	Linear Mixed model/Linear regression	Two-step analysis : (1) BLUEs - (2) Regressed BLUEs on year of entry into VCU	not used	Plant height	cm yr-1	-0.05	-0.05
													Days to flowering	days yr-1	0.27	0.26
Alves et al. (2020)	Brazil	Historical trials	Upland	Advanced breeding lines	Commercial varieties	124	35	1997 - 2017	All genotypes	Linear Mixed model/Venkovsky et al. (1988)	Two-step analysis: (1) BLUPs (2) Difference between the average of all genotypes in a given year and the previous year	not used	Grain discoloration (Pathogen complex)	na	56.2	na
													Neck blast (Magnaporthe oryzae)	na	58	na
													Leaf scald (Monographella albescens)	na	54.7	na
Barros et al. (2018)	Brazil	Historical trials	Upland	Early materials	Commercial varieties	1884	39	2003 - 2017	(Phase I: 2003/2010)	Linear Mixed model/Generalized linear regression	Two-step analysis: (1) Adjusted mean - (2) Regressed Adjusted mean on year of entry into trials	not used	Plant height	cm yr-1	-0.115	-0.116
						925	31		(Phase II: 2010/2017)						0.031	0.032
						1884	39		(Phase I: 2003/2010)				Days to flowering	days yr-1	0.556	0.705
						925	31		(Phase II: 2010/2017)						0.184	0.222
Streck et al. (2018a)	Brazil	ERA trials	Irrigated	Released varieties	Commercial varieties	25	4	1972 - 2016	All genotypes	Linear Mixed model/Linear regression	Two-step analysis: (1) BLUPs - (2) Regressed BLUPs mean on year of release	not used	Whole grain percentage after processing (WG)	% yr-1	0.113	0.2
													Percentage of chalky area (GYA)	% yr-1	-0.138	-0.77
													Percentage of chalky kernel and chalkiness of grains (CK)	% yr-1	-0.031	-1.38
													Grain coloring defects (CD)	% yr-1	-0.052	0
													Total grain whiteness (GW)	yr-1	-0.103	-0.08
													Non-vitreous grain whiteness (NVW)	yr-1	-0.094	-0.82
Streck et al. (2018b)	Brazil	Historical trials	Irrigated	Advanced breeding lines	Popular varieties (variable checks)	455	145	1972 - 2016	All genotypes	Linear Mixed model/Linear regression	Two-step analysis: (1) Adjusted mean - (2) Regressed Adjusted mean on year of entry into VCU trials or year of release	not used	Plant height	cm yr-1	-0.32	-0.32
				Released varieties		25	60								-0.193	-0.2
				Advanced breeding lines		455	145						Days to flowering	days yr-1	-0.21	-0.21
				Released varieties		25	60								-0.052	-0.06
Morais Junior et al. (2017)	Brazil	Historical trials	Irrigated	Early materials	Popular varieties (variable checks)	667	10	2005 - 2015	All genotypes	Linear Mixed model/Generalized linear regression	Two-step analysis: (1) Adjusted mean - (2) Regressed Adjusted mean on year of entry into trials	not used	Plant height	cm yr-1	0	0
													Days to flowering	days yr-1	-1.28	-1.29
dos Reis et al. (2015)	Brazil	Historical trials	Irrigated	Advanced breeding lines	Commercial varieties	108	42	1998 - 2012	All genotypes	Linear Mixed model	Two-step analysis: (1) BLUPs - (2) Contrast adjusted means between the last year of trial and the first year	not used	Plant height	cm yr-1	0.11	na
													Days to flowering	days yr-1	0.23	na
Morais Junior et al. (2015)	Brazil	Historical trials	Upland	Early materials	Fifteen commercial varieties (two or more common check between cycles)	487	10	2000 - 2010	All genotypes	Linear Mixed model	Two-step analysis : (1) BLUEs - (2) Regressed BLUEs on year of entry into trials	not used	Plant height	cm yr-1	-0.43	-0.4
													Days to flowering	days yr-1	-0.26	-0.33
Pinson et al. (2012)	USA	Historical trials	Irrigated	Early materials	Two commercial varieties	350	5	2006 - 2008	2007	na	One-step: Contrast adjusted means between the progeny from selected lines and the entire study popuiation	not used	Kernel fissuring resistance	% yr-1	-12	na
									2008						0	na
									2007				Kernel fissuring susceptibility		19.8	na
									2008						4.4	na
Breseghello et al. (2011)	Brazil	Historical trials	Upland	Advanced breeding lines	Commercial varieties	493	603	1984 - 2009	All genotypes	Linear Mixed model/Generalized linear regression	Two-stages analysis : (1) BLUEs and (2) regressed BLUEs on years of entry into trials	not used	Plant height	cm yr-1	-0.522	-0.49
													Days to flowering	days yr-1	-0.254	-0.29
Tabien et al. (2008)	USA	ERA trials	Irrigated	Released varieties	na	23	3	1944 - 1992	95N	Linear Regression	One-step: Regressed Mean yield cultivars on year of release	not used	Plant height	cm yr-1	-1.11	na
									190N						-1.29	na
									95N				Days to flowering	days yr-1	-0.24	na
									190N						-0.21	na
Souza et al. (2007)	Brazil	ERA trials	Upland	Released varieties	na	25	4	1950 - 2001	Early	Linear Regression	One-step: Regressed Mean yield cultivars on decade of use	not used	Plant height	cm yr-1	-0.49	na
									Late						-0.71	na
									Early				Days to flowering	days yr-1	0.17	na
									Late						-0.24	na
